# Supplementary material for: Global Transcriptional Response to Hfe Deficiency and Dietary Iron Overload in Mouse Liver and Duodenum
Source: PLoS One. 2009 Sep 29;4(9):e7212. doi: 10.1371/journal.pone.0007212 (PMC2747280; doi:10.1371/journal.pone.0007212)
Supplement: Dataset S1 — List of genes differentially expressed in the liver of Hfe knockout mice (0.04 MB XLS) [file pone.0007212.s001.xls]

## Sheet: Sheet1
Liver Hfe-/-
FC	P value	Symbol	Description	GenBank	Probe	Q-RT-PCR
9.82645	0.0393	Saa2	serum amyloid A 2	NM_011314	1090139	39.36
9.53564	0.0132	Lcn2	lipocalin 2	NM_008491	2510112	19.95
6.29846	0.0393	Saa1	serum amyloid A 1	NM_009117	5390520	16.36
4.61075	0.0247	Rgs16	regulator of G-protein signaling 16	NM_011267	780091
4.16504	0.0393	Mt1	metallothionein 1	NM_013602	4850164	5.35
4.11722	0.0266	Moxd1	monooxygenase, DBH-like 1	NM_021509	2450301
3.28677	0.0676	Orm2	orosomucoid 2	NM_011016	2100048
2.8912	0.2217	Saa3	serum amyloid A 3	NM_011315	6510390
2.37841	0.1323	G6pc	glucose-6-phosphatase, catalytic	NM_008061	430093
2.35654	0.105	Apoa4	apolipoprotein A-IV	NM_007468	102450537
2.30006	0.1323	Angptl4	angiopoietin-like 4	NM_020581	6760593	1.67
2.22684	0.1323	Hp	haptoglobin	NM_017370	2940551
2.09217	0.168	Apoa4	apolipoprotein A-IV	NM_007468	4120451
2.01391	0.3014	Serpina12	serine (or cysteine) peptidase inhibitor, clade A (alpha-1 antiproteinase, antitrypsin), member 12	NM_026535	1230128
1.92297	0.2625	Slc2a2	solute carrier family 2 (facilitated glucose transporter), member 2	NM_031197	6770079
1.91631	0.2738	Lpin1	lipin 1	NM_015763	102940241
1.8943	0.3014	Slco1b2	solute carrier organic anion transporter family, member 1b2	NM_020495	610605
1.70527	0.3014	Gna14	guanine nucleotide binding protein, alpha 14	NM_008137	3390017
1.7033	0.3014	G0s2	G0/G1 switch gene 2	NM_008059	6550020
1.70133	0.3014	Il6ra	interleukin 6 receptor, alpha	AK020663	102640121
1.68179	0.3014	Mfsd2	major facilitator superfamily domain containing 2	NM_029662	1400594
1.67597	0.3014	Orm1	orosomucoid 1	NM_008768	1500563
1.67404	0.3014	Ugt1a6a	UDP glucuronosyltransferase 1 family, polypeptide A6A	NM_145079	6900086
1.67211	0.3014	Cyp2a5	cytochrome P450, family 2, subfamily a, polypeptide 5	NM_007812	4070632
1.65672	0.3014	AI132487	expressed sequence AI132487	NM_001012310	5720048
1.64909	0.3014	Slc46a3	solute carrier family 46, member 3	NM_027872	6840484	2.25
1.64909	0.3014	Wfdc2	WAP four-disulfide core domain 2	NM_026323	2900465
1.63959	0.3044	Wdfy1	WD repeat and FYVE domain containing 1	NM_027057	101170044
1.6377	0.3014	Cyp27a1	cytochrome P450, family 27, subfamily a, polypeptide 1	NM_024264	4050195
1.63392	0.3014	D11Ertd636e	DNA segment, Chr 11, ERATO Doi 636, expressed	NM_029794	5260427
1.62638	0.3014	Serpina3n	serine (or cysteine) peptidase inhibitor, clade A, member 3N	NM_009252	5340400
1.62263	0.3014	Plg	plasminogen	NM_008877	3360270
1.62076	0.3014	Sfrs5	splicing factor, arginine/serine-rich 5 (SRp40, HRS)	NM_009159	6350008
1.61701	0.3241	Sbk1	SH3-binding kinase 1	NM_145587	940452
1.61328	0.3014	Vasn	vasorin	NM_139307	1770722
1.61328	0.3014	Rnase4	ribonuclease, RNase A family 4	NM_201239	6900519
1.60399	0.3014	Ugt1a6b	UDP glucuronosyltransferase 1 family, polypeptide A6B	NM_201410	4810601
1.59475	0.3014	Lcn13	lipocalin 13	NM_153558	6110435
1.5874	0.3014	Slc6a9	solute carrier family 6 (neurotransmitter transporter, glycine), member 9	NM_008135	2470520
1.5874	0.3061	Mela	melanoma antigen	NM_008581	104560161
1.58557	0.3014	Cyp2d26	cytochrome P450, family 2, subfamily d, polypeptide 26	NM_029562	780021
1.58557	0.3044	Cyp2a5	cytochrome P450, family 2, subfamily a, polypeptide 5	NM_007812	6380047
1.58374	0.3014	Slc2a2	solute carrier family 2 (facilitated glucose transporter), member 2	NM_031197	5720722
1.58191	0.3014	Gstt2	glutathione S-transferase, theta 2	NM_010361	1580519
1.5728	0.3233	Slc39a4	solute carrier family 39 (zinc transporter), member 4	NM_028064	450717
1.5728	0.3298	Dio1	deiodinase, iodothyronine, type I	NM_007860	5420148
1.56917	0.3061	AI428936	expressed sequence AI428936	NM_153577	2650433
1.56555	0.3241	Ppp1r3c	protein phosphatase 1, regulatory (inhibitor) subunit 3C	NM_016854	2640170
1.56013	0.3061	1810011O10Rik	RIKEN cDNA 1810011O10 gene	NM_026931	840670
1.54935	0.3298	Mt2	metallothionein 2	NM_008630	6860286
1.54756	0.3183	Ppp1r3b	protein phosphatase 1, regulatory (inhibitor) subunit 3B	NM_177741	101450309
1.54399	0.3233	Hspd1	heat shock protein 1 (chaperonin)	NM_010477	60097
1.53688	0.3233	Hadhb	hydroxyacyl-Coenzyme A dehydrogenase/3-ketoacyl-Coenzyme A thiolase/enoyl-Coenzyme A hydratase (trifunctional protein), beta subunit	NM_145558	60064
1.5245	0.3233	Tmem50a	transmembrane protein 50A	NM_027935	2690440
1.51747	0.3464	Bhlhb2	basic helix-loop-helix domain containing, class B2	NM_011498	7040603
1.51572	0.3298	Acaa2	acetyl-Coenzyme A acyltransferase 2 (mitochondrial 3-oxoacyl-Coenzyme A thiolase)	NM_177470	2360324
1.51397	0.3298	Dcn	decorin	NM_007833	5900711
1.50873	0.3298	Lrg1	leucine-rich alpha-2-glycoprotein 1	NM_029796	5690605
1.50873	0.3298	Prei4	hypothetical Glycerophosphoryl diester phosphodiesterase/Glycosyl hydrolase, starch-binding domain containing protein	AK030645	101990368
1.50699	0.3298	1500003O03Rik	RIKEN cDNA 1500003O03 gene	NM_019769	1050239
1.50351	0.3613	Dct	dopachrome tautomerase	NM_010024	3840494
1.50351	0.3958	Dusp1	dual specificity phosphatase 1	NM_013642	6860121
1.50004	0.3333	Ppp1r3b	protein phosphatase 1, regulatory (inhibitor) subunit 3B	NM_177741	6130253
1.49831	0.3333	Psmb8	proteasome (prosome, macropain) subunit, beta type 8 (large multifunctional peptidase 7)	NM_010724	100780427
1.49658	0.3333	Fn1	fibronectin 1	NM_010233	2970647
1.49312	0.3333	Ppap2b	phosphatidic acid phosphatase type 2B	NM_080555	4730280
1.48624	0.3464	Lbp	lipopolysaccharide binding protein	NM_008489	6860019
1.48452	0.3484	Txnip	thioredoxin interacting protein	NM_023719	102640017
1.48281	0.3412	Pcsk4	proprotein convertase subtilisin/kexin type 4	NM_008793	130687
1.4811	0.3412	Kmo	kynurenine 3-monooxygenase (kynurenine 3-hydroxylase)	NM_133809	101660358
1.47939	0.3609	Dio1	deiodinase, iodothyronine, type I	NM_007860	5290112
1.47939	0.3614	Pklr	pyruvate kinase liver and red blood cell	NM_013631	2470114
1.47939	0.3614	Dct	dopachrome tautomerase	NM_010024	1090347
1.47768	0.3484	Itih4	inter alpha-trypsin inhibitor, heavy chain 4	NM_018746	4210411
1.47427	0.3415	C1s	complement component 1, s subcomponent	NM_144938	6840114
1.46917	0.3613	Hnrpa2b1	heterogeneous nuclear ribonucleoprotein A2/B1	NM_182650	6200494
1.45229	0.3614	Thrsp	thyroid hormone responsive SPOT14 homolog (Rattus)	AK050300	102690609
1.44894	0.3613	Fgl1	fibrinogen-like protein 1	NM_145594	2350358
1.44226	0.3878	Eif4ebp3	eukaryotic translation initiation factor 4E binding protein 3	NM_201256	1230725
1.43893	0.3614	Nsdhl	NAD(P) dependent steroid dehydrogenase-like	NM_010941	3360402
1.43893	0.3958	Mup4	major urinary protein 4	NM_008648	670253
1.43561	0.3705	Tsc22d3	TSC22 domain family 3	NM_010286	6510072
1.4323	0.3614	Es31	PREDICTED: esterase 31	XM_356125	3290458
1.42899	0.3765	Col4a2	procollagen, type IV, alpha 2	NM_009932	2350619
1.41585	0.4063	Apcs	serum amyloid P-component	NM_011318	2060500
1.41	0.2299	Nsdhl	NAD(P) dependent steroid dehydrogenase-like	NM_010941	6380563
-1.41	0.2321	Rnf186	ring finger protein 186	NM_025786	520286
-1.41	0.2327	Hamp1	hepcidin antimicrobial peptide 1	NM_032541	4920112	-3.24
-1.41585	0.3958	Ddc	dopa decarboxylase	NM_016672	670408
-1.42405	0.3847	Hbb-b1	hemoglobin, beta adult major chain	AK010993	101660133
-1.42405	0.3958	Hmgcs1	3-hydroxy-3-methylglutaryl-Coenzyme A synthase 1	NM_145942	6620452
-1.43396	0.3686	Ddah1	dimethylarginine dimethylaminohydrolase 1	NM_026993	6400750
-1.43561	0.3705	Cyp4a14	cytochrome P450, family 4, subfamily a, polypeptide 14	NM_007822	2370110
-1.44727	0.3614	Ddah1	dimethylarginine dimethylaminohydrolase 1	NM_026993	107000184
-1.44894	0.3613	H47	histocompatibility 47	NM_024439	1190161
-1.44894	0.3613	Lss	lanosterol synthase	NM_146006	3170129
-1.46071	0.3613	Iigp2	interferon inducible GTPase 2	NM_019440	6110440
-1.47257	0.3613	Slc25a25	solute carrier family 25 (mitochondrial carrier, phosphate carrier), member 25	NM_146118	1230605
-1.47768	0.3412	Hsp90ab1	heat shock protein 90kDa alpha (cytosolic), class B member 1	NM_008302	3170358
-1.4811	0.3613	Ddc	dopa decarboxylase	NM_016672	102850113
-1.49831	0.3613	Hmgcr	3-hydroxy-3-methylglutaryl-Coenzyme A reductase	NM_008255	2630242
-1.50699	0.3298	5033411D12Rik	RIKEN cDNA 5033411D12 gene	NM_138654	2320471
-1.51747	0.3298	Gsta2	glutathione S-transferase, alpha 2 (Yc2)	NM_008182	106770161
-1.54399	0.3183	Nme6	expressed in non-metastatic cells 6, protein	NM_018757	510136
-1.54578	0.3233	Mcm10	minichromosome maintenance deficient 10 (S. cerevisiae)	AK041749	100510239
-1.54578	0.3686	Hhex	hematopoietically expressed homeobox	NM_008245	2340575
-1.56013	0.3061	Mbd1	methyl-CpG binding domain protein 1	AK007371	101580722
-1.56193	0.3174	Cbs	cystathionine beta-synthase	NM_144855	6660039
-1.56736	0.3044	Cxcl9	chemokine (C-X-C motif) ligand 9	NM_008599	1570673
-1.56736	0.3183	Elovl5	ELOVL family member 5, elongation of long chain fatty acids (yeast)	NM_134255	3800170
-1.58191	0.3014	Cyp3a11	cytochrome P450, family 3, subfamily a, polypeptide 11	NM_007818	6770332
-1.5874	0.3014	Mrps27	mitochondrial ribosomal protein S27	NM_173757	4850546
-1.59107	0.3014	Cdk2ap2	CDK2-associated protein 2	NM_026373	4070577
-1.59291	0.3014	Cd74	CD74 antigen (invariant polypeptide of major histocompatibility complex, class II antigen-associated)	NM_010545	6400162
-1.59844	0.3014	H2-Ab1	histocompatibility 2, class II antigen A, beta 1	NM_207105	4230427
-1.61515	0.3014	Erdr1	erythroid differentiation regulator 1	NM_133362	5890184
-1.61701	0.3014	Serpinh1	serine (or cysteine) peptidase inhibitor, clade H, member 1	NM_009825	6130014
-1.61701	0.3014	Morf4l2	mortality factor 4 like 2	NM_019768	6450133
-1.63014	0.3014	H2-Eb1	histocompatibility 2, class II antigen E beta	NM_010382	2350079
-1.63203	0.3014	BC048546	cDNA sequence BC048546	NM_001001179	106650576
-1.64909	0.3412	Esm1	endothelial cell-specific molecule 1	NM_023612	1410594
-1.66248	0.3014	Hspb1	heat shock protein 1	NM_013560	6760435
-1.66632	0.3014	Mvd	mevalonate (diphospho) decarboxylase	NM_138656	2060717
-1.70133	0.3014	Hspa8	heat shock protein 8	NM_031165	1050132
-1.70527	0.3014	Hsp90b1	heat shock protein 90kDa beta (Grp94), member 1	NM_011631	5670576
-1.71119	0.3014	Gsta2	glutathione S-transferase, alpha 2 (Yc2)	NM_008182	6550139
-1.72309	0.3014	Hsp90aa1	heat shock protein 90kDa alpha (cytosolic), class A member 1	NM_010480	2120722
-1.72309	0.3014	Cbr1	carbonyl reductase 1	NM_007620	2120253
-1.73307	0.3014		hypothetical Proline-rich region containing protein	AK085505	101090504
-1.73909	0.3014	Es22	esterase 22	NM_133660	1090184
-1.76133	0.3061	ACP	ACYL CARRIER PROTEIN homolog	AK018717	105670398
-1.76337	0.3014	Csad	cysteine sulfinic acid decarboxylase	NM_144942	770215
-1.76745	0.3014	H2-Ab1	histocompatibility 2, class II antigen A, beta 1	NM_207105	2370433
-1.76949	0.3014	Egr1	early growth response 1	NM_007913	4610347
-1.79005	0.3014	Entpd4	ectonucleoside triphosphate diphosphohydrolase 4	NM_026174	7040288
-1.81294	0.3014	H2-Aa	histocompatibility 2, class II antigen A, alpha	NM_010378	5290673
-1.82134	0.3014	Stip1	stress-induced phosphoprotein 1	NM_016737	6450390
-1.84676	0.3014	Insc	inscuteable homolog (Drosophila)	NM_173767	380605
-1.92297	0.2503	Tfrc	transferrin receptor	NM_011638	4050551	-2.19
-1.92964	0.3014	Cish	cytokine inducible SH2-containing protein	NM_009895	840315
-1.95884	0.2738	Socs3	suppressor of cytokine signaling 3	NM_007707	5550563
-1.97475	0.2738	Gadd45g	growth arrest and DNA-damage-inducible 45 gamma	NM_011817	2510142
-1.99308	0.2219	Hist1h1c	histone cluster 1, H1c	NM_015786	3870603
-2.1386	0.15	Hspa5	heat shock protein 5	NM_022310	5130671
-2.16344	0.1886	Hsph1	heat shock 105kDa/110kDa protein 1	NM_013559	1690017	-2.43
-2.20381	0.2364	Phlda1	pleckstrin homology-like domain, family A, member 1	NM_009344	2450020
-2.23199	0.3014	Plk3	polo-like kinase 3 (Drosophila)	NM_013807	2640592
-2.39496	0.1345	Cyp26b1	cytochrome P450, family 26, subfamily b, polypeptide 1	NM_175475	2630142	-2.18
-2.44528	0.105	Syvn1	synovial apoptosis inhibitor 1, synoviolin	NM_028769	6940594
-2.52568	0.2551	Foxq1	forkhead box Q1	NM_008239	4850088	1.91
-3.46614	0.0393	Creld2	cysteine-rich with EGF-like domains 2	NM_029720	5670184	-4.25
