# Supplementary material for: Global Transcriptional Response to Hfe Deficiency and Dietary Iron Overload in Mouse Liver and Duodenum
Source: PLoS One. 2009 Sep 29;4(9):e7212. doi: 10.1371/journal.pone.0007212 (PMC2747280; doi:10.1371/journal.pone.0007212)
Supplement: Dataset S2 — List of genes differentially expressed in the liver of mice fed an iron-supplemented diet (0.05 MB XLS) [file pone.0007212.s002.xls]

## Sheet: Sheet1
Liver carbonyl iron overload
FC	P value	Symbol	Description	GenBank	Probe	Q-RT-PCR
13.5792	0.0011	Cyp2b10	cytochrome P450, family 2, subfamily b, polypeptide 10	NM_009999	6200139
10.0329	0.0011	Hamp2	hepcidin antimicrobial peptide 2	NM_183257	2940050	24.77
7.63872	0.0011	Id1	inhibitor of DNA binding 1	NM_010495	360398
7.4127	0.0226	Cyp2b9	cytochrome P450, family 2, subfamily b, polypeptide 9	NM_010000	360152
7.2938	0.0311	Dbp	D site albumin promoter binding protein	NM_016974	4200270	16.29
6.97247	0.0015	Cyp4a14	cytochrome P450, family 4, subfamily a, polypeptide 14	NM_007822	2370110	16.06
6.55834	0.0011	Apoa4	apolipoprotein A-IV	NM_007468	102450537
5.35171	0.0011	Apoa4	apolipoprotein A-IV	NM_007468	4120451
5.06303	0.0074	Rgs16	regulator of G-protein signaling 16	NM_011267	780091
4.45369	0.0074	Ccnd1	cyclin D1	NM_007631	460524
3.95405	0.0527	Mt1	metallothionein 1	NM_013602	4850164
3.69353	0.0074	Foxq1	forkhead box Q1	NM_008239	4850088
3.60918	0.0074	Ccnd1	cyclin D1	NM_007631	6980398
3.59253	0.0074	Mfsd2	major facilitator superfamily domain containing 2	NM_029662	1400594
3.47817	0.2395	Dmbt1	deleted in malignant brain tumors 1	NM_007769	7050270
3.34035	0.0109	Cxcl1	chemokine (C-X-C motif) ligand 1	NM_008176	2690537
3.31344	0.0048	Axud1	AXIN1 up-regulated 1	NM_153287	1230053
3.12027	0.0074	Id3	inhibitor of DNA binding 3	NM_008321	6450403	8.38
3.03143	0.0074	Apoa5	apolipoprotein A-V	NM_080434	6130471
3.00701	0.0095	Rad51l1	RAD51-like 1 (S. cerevisiae)	NM_009014	4010112
2.92142	0.023	Id2	inhibitor of DNA binding 2	NM_010496	870324	5.2
2.72263	0.0147	Ccnd1	cyclin D1	NM_007631	770309
2.65125	0.0109	Cib3	PREDICTED:calcium and integrin binding family member 3	XM_356089	2350400
2.62382	0.0147	S100a8	S100 calcium binding protein A8 (calgranulin A)	NM_013650	70112
2.55501	0.016	Cyp4a10	cytochrome P450, family 4, subfamily a, polypeptide 10	NM_010011	6130131
2.55207	0.0636	Egr1	early growth response 1	NM_007913	4610347
2.51694	0.0147	Cyp4a10	cytochrome P450, family 4, subfamily a, polypeptide 10	NM_010011	3170288
2.46514	0.0619	Aacs	acetoacetyl-CoA synthetase	NM_030210	6100438
2.44245	0.0117	Cyp4a31	cytochrome P450, family 4, subfamily a, polypeptide 31	NM_201640	107000113
2.40049	0.0147	EG226654	predicted gene, EG226654	XM_129558	105570368
2.37019	0.1308	Cish	cytokine inducible SH2-containing protein	NM_009895	840315
2.36744	0.0147	Ccnd1	cyclin D1	NM_007631	3120576
2.35654	0.0267	Acot3	acyl-CoA thioesterase 3	NM_134246	130494	16.6
2.34567	0.0125	Bhlhb2	basic helix-loop-helix domain containing, class B2	NM_011498	7040603
2.2974	0.1491	Acta2	actin, alpha 2, smooth muscle, aorta	NM_007392	3390619
2.23716	0.041	Cyp26b1	cytochrome P450, family 26, subfamily b, polypeptide 1	NM_175475	2630142
2.22171	0.0324	Fasn	fatty acid synthase	NM_007988	430717
2.16846	0.029	Slc2a2	solute carrier family 2 (facilitated glucose transporter), member 2	NM_031197	6770079
2.15348	0.0256	Chrna4	cholinergic receptor, nicotinic, alpha polypeptide 4	NM_015730	2680091
2.15099	0.0267	Dusp1	dual specificity phosphatase 1	NM_013642	6860121
2.14107	0.0292	Zfp36l1	zinc finger protein 36, C3H type-like 1	NM_007564	4120048
2.12138	0.0207	Serpina7	serine (or cysteine) peptidase inhibitor, clade A (alpha-1 antiproteinase, antitrypsin), member 7	NM_177920	2510537
2.11404	0.0168	Akr1b3	aldo-keto reductase family 1, member B3 (aldose reductase)	NM_009658	6650494
2.10428	0.0259	Lcn2	lipocalin 2	NM_008491	2510112	4.4
2.08975	0.016	Adam23	a disintegrin and metallopeptidase domain 23	NM_011780	7000484
2.07772	0.0267	Abcd2	ATP-binding cassette, sub-family D (ALD), member 2	NM_011994	4070315
2.04202	0.0207	Serpina3m	serine (or cysteine) peptidase inhibitor, clade A, member 3M	NM_009253	130253
2.03732	0.0207	Il1b	interleukin 1 beta	NM_008361	2640364
2.02324	0.0215	Rsad2	radical S-adenosyl methionine domain containing 2	NM_021384	2120619	4.74
2.02324	0.0254	Abcd2	ATP-binding cassette, sub-family D (ALD), member 2	NM_011994	6220162
1.95658	0.0281	Ehhadh	enoyl-Coenzyme A, hydratase/3-hydroxyacyl Coenzyme A dehydrogenase	NM_023737	6200315
1.95206	0.0211	Ly6a	lymphocyte antigen 6 complex, locus A	NM_010738	6110605
1.93858	0.0277	Gsta1	glutathione S-transferase, alpha 1 (Ya)	NM_008181	106840133
1.93187	0.0226	Akr1b8	aldo-keto reductase family 1, member B8	NM_008012	3120288
1.92964	0.0324	S100a9	S100 calcium binding protein A9 (calgranulin B)	NM_009114	7050528
1.90968	0.1645	Ly6d	lymphocyte antigen 6 complex, locus D	NM_010742	4050010
1.88993	0.029	Socs3	suppressor of cytokine signaling 3	NM_007707	5550563
1.88557	0.0267	Serpina7	serine (or cysteine) peptidase inhibitor, clade A (alpha-1 antiproteinase, antitrypsin), member 7	NM_177920	104670131
1.87471	0.0365	Elovl6	ELOVL family member 6, elongation of long chain fatty acids (yeast)	NM_130450	5340746
1.86822	0.0267	Id4	inhibitor of DNA binding 4	NM_031166	3830152
1.86176	0.0287	Gstt2	glutathione S-transferase, theta 2	AK079739	106650102
1.85104	0.0342	Arrdc4	arrestin domain containing 4	NM_025549	2810019
1.8425	0.0746	Gsta1	glutathione S-transferase, alpha 1 (Ya)	NM_008181	3780112
1.83613	0.0257	Nudt18	nudix (nucleoside diphosphate linked moiety X)-type motif 18	NM_153136	3520041
1.82555	0.0474	Gsta2	glutathione S-transferase, alpha 2 (Yc2)	NM_008182	2600047
1.82345	0.1331	Tef	thyrotroph embryonic factor	NM_017376	3120397
1.82134	0.0267	BC089597	cDNA sequence BC089597	NM_145424	110484
1.81924	0.0267	Zc3h12d	zinc finger CCCH type containing 12D	NM_172785	1410056
1.81924	0.0293	Pltp	phospholipid transfer protein	NM_011125	630110
1.81504	0.0372	Slc2a2	solute carrier family 2 (facilitated glucose transporter), member 2	NM_031197	5720722
1.81294	0.0372	Mod1	malic enzyme, supernatant	NM_008615	1980239
1.81294	0.0596	H2-Aa	histocompatibility 2, class II antigen A, alpha	NM_010378	5290673
1.80876	0.0345	Rnf186	ring finger protein 186	NM_025786	520286
1.80667	0.0396	Acaca	acetyl-Coenzyme A carboxylase alpha	NM_133360	2680369
1.8025	0.0267	Mycl1	v-myc myelocytomatosis viral oncogene homolog 1, lung carcinoma derived (avian)	NM_008506	1980309
1.78798	0.0666	Gsta2	glutathione S-transferase, alpha 2 (Yc2)	NM_008182	106770161
1.77769	0.0647	Asns	asparagine synthetase	NM_012055	7100687
1.77563	0.0311	Gstm6	glutathione S-transferase, mu 6	NM_008184	3940358
1.76949	0.1186	Cyp2c29	cytochrome P450, family 2, subfamily c, polypeptide 29	NM_007815	6420601
1.76133	0.0292	Cyp2c54	cytochrome P450, family 2, subfamily c, polypeptide 54	NM_206537	6130193	2.37
1.7593	0.0377	Oasl1	2'-5' oligoadenylate synthetase-like 1	NM_145209	5270687
1.73708	0.0324	Tm4sf4	transmembrane 4 superfamily member 4	NM_145539	540600
1.72907	0.0299	A230106M15Rik	RIKEN cDNA A230106M15 gene	NM_175474	5270435
1.72907	0.0396	Hamp1	hepcidin antimicrobial peptide 1	NM_032541	4920112	5.27
1.71912	0.0405	Mgst3	microsomal glutathione S-transferase 3	NM_025569	5290736
1.71713	0.0356	Ctsc	cathepsin C	NM_009982	2230739
1.71317	0.0377	Ctsc	cathepsin C	NM_009982	4670408
1.69937	0.043	Aqp8	aquaporin 8	NM_007474	6770402
1.69153	0.0506	Mgst3	microsomal glutathione S-transferase 3	NM_025569	3450338
1.68179	0.1331	H2-Ab1	histocompatibility 2, class II antigen A, beta 1	NM_207105	4810050
1.67404	0.0405	A530050D06Rik	RIKEN cDNA A530050D06 gene	NM_001081169	104070037
1.66632	0.0455	Sqrdl	sulfide quinone reductase-like (yeast)	NM_021507	6290132
1.66248	0.1104	Gadd45g	growth arrest and DNA-damage-inducible 45 gamma	NM_011817	2510142
1.65864	0.1214	Gnat1	guanine nucleotide binding protein, alpha transducing 1	NM_008140	6100170
1.6529	0.0596	Cyp2a5	cytochrome P450, family 2, subfamily a, polypeptide 5	NM_007812	4070632
1.64909	0.0625	Esr1	estrogen receptor 1 (alpha)	NM_007956	5860193
1.64718	0.1331	Cd74	CD74 antigen (invariant polypeptide of major histocompatibility complex, class II antigen-associated)	NM_010545	6400162
1.64148	0.0616	2010003K11Rik	RIKEN cDNA 2010003K11 gene	NM_027237	6940368
1.61701	0.1618	H2-Ab1	histocompatibility 2, class II antigen A, beta 1	NM_207105	2370433
1.61515	0.0858	Nr1d1	nuclear receptor subfamily 1, group D, member 1	NM_145434	770746
1.61142	0.208	S100a6	S100 calcium binding protein A6 (calcyclin)	NM_011313	1690204
1.60029	0.1181	Fgg	fibrinogen, gamma polypeptide	NM_133862	4610717
1.58557	0.0774	Gstm3	glutathione S-transferase, mu 3	NM_010359	101170047
1.57462	0.1444	Cp	ceruloplasmin	NM_007752	2570484	1.8
1.56736	0.2717	Actg2	actin, gamma 2, smooth muscle, enteric	NM_009610	4780180
1.55294	0.1104	Gclc	glutamate-cysteine ligase, catalytic subunit	NM_010295	2810731
1.54043	0.1104	Cyp2a5	cytochrome P450, family 2, subfamily a, polypeptide 5	NM_007812	6380047
1.53865	0.1956	Osgin1	oxidative stress induced growth inhibitor 1	NM_027950	1450053
1.53333	0.1607	Ppp1r3c	protein phosphatase 1, regulatory (inhibitor) subunit 3C	NM_016854	2640170
1.51747	0.3705	Spink4	serine peptidase inhibitor, Kazal type 4	NM_011463	4610619
1.51047	0.1364	Phlda1	pleckstrin homology-like domain, family A, member 1	NM_009344	2450020
1.50873	0.3319	Psmc1	protease (prosome, macropain) 26S subunit, ATPase 1	NM_008947	6350538
1.49831	0.1645	1100001G20Rik	RIKEN cDNA 1100001G20 gene	NM_183249	3610368
1.49831	0.2071	Cyp2b13	cytochrome P450, family 2, subfamily b, polypeptide 13	NM_007813	5420672
1.4914	0.1805	H2-Ab1	histocompatibility 2, class II antigen A, beta 1	NM_207105	4230427
1.45229	0.1902	Hbb-b1	hemoglobin, beta adult major chain	NM_008220	4050717
1.42899	0.3349	Klf5	Kruppel-like factor 5	NM_009769	3840348
1.4257	0.2072	H2-Eb1	histocompatibility 2, class II antigen E beta	NM_010382	2350079
1.41748	0.2524	Fos	FBJ osteosarcoma oncogene	NM_010234	1850315
1.41421	0.3501	Ltf	lactotransferrin	NM_008522	6770364
1.41421	0.2238	Rps6	ribosomal protein S6	NM_009096	2060168
1.40607	0.3106	Sftpd	surfactant associated protein D	NM_009160	6510181
1.40607	0.2108	Hbb-b1	hemoglobin, beta adult major chain	AK005442	105690048
-1.41421	0.2747	Arntl	aryl hydrocarbon receptor nuclear translocator-like	NM_007489	3170463
-1.44727	0.3504	Alas1	aminolevulinic acid synthase 1	NM_020559	6400440
-1.45565	0.1729	C730048C13Rik	RIKEN cDNA C730048C13 gene	NM_177002	6590021
-1.54756	0.1104	Scp2	sterol carrier protein 2, liver	NM_011327	6200537
-1.54935	0.1104	2810007J24Rik	RIKEN cDNA 2810007J24 gene	NM_175250	1740400
-1.54935	0.1149	Mcm10	minichromosome maintenance deficient 10 (S. cerevisiae)	NM_027290	4920632
-1.55294	0.1518	Pnkd	paroxysmal nonkinesiogenic dyskinesia	NM_019999	3520592
-1.55653	0.1331	Egfr	epidermal growth factor receptor	NM_207655	6480521
-1.58557	0.167	Lpin1	lipin 1	NM_015763	102940241
-1.59475	0.0973	Spon2	spondin 2, extracellular matrix protein	NM_133903	2680136
-1.61515	0.1186	Rdh9	retinol dehydrogenase 9	NM_153133	2810195
-1.61888	0.1459	Plek	pleckstrin	NM_019549	1090039
-1.62076	0.0646	Whsc1l1	Wolf-Hirschhorn syndrome candidate 1-like 1 (human)	NM_001001735	107000603
-1.62263	0.0851	Gck	glucokinase	NM_010292	2370273
-1.64148	0.0935	Creld2	cysteine-rich with EGF-like domains 2	NM_029720	5670184	-2.09
-1.67597	0.0664	BC057022	cDNA sequence BC057022	NM_001004180	6350441
-1.67791	0.1125	Clpx	caseinolytic peptidase X (E.coli)	NM_011802	6220156
-1.68958	0.041	Hp	haptoglobin	NM_017370	2940551
-1.69545	0.0405	Pik3r1	phosphatidylinositol 3-kinase, regulatory subunit, polypeptide 1 (p85 alpha), transcript variant 1	NM_001024955	105420551
-1.7033	0.0342	Bok	Bcl-2-related ovarian killer protein	NM_016778	1170373
-1.71119	0.0406	Herpud1	homocysteine-inducible, endoplasmic reticulum stress-inducible, ubiquitin-like domain member 1	NM_022331	7100440
-1.71119	0.1331	Cdkn1a	cyclin-dependent kinase inhibitor 1A (P21)	NM_007669	4050088
-1.73107	0.0298	Egfr	epidermal growth factor receptor	NM_007912	105130452
-1.73508	0.0287	Arl4d	ADP-ribosylation factor-like 4D	NM_025404	6200040
-1.73909	0.0328	Tfrc	transferrin receptor	NM_011638	4050551
-1.74917	0.0387	Socs2	suppressor of cytokine signaling 2	NM_007706	4760692
-1.7593	0.1075	Ddc	dopa decarboxylase	NM_016672	102850113
-1.76337	0.0542	Car3	carbonic anhydrase 3	NM_007606	5890390
-1.76541	0.0384	Hes6	hairy and enhancer of split 6 (Drosophila)	NM_019479	6550504
-1.76949	0.0276	Ethe1	ethylmalonic encephalopathy 1	NM_023154	3440133
-1.77769	0.0321	Slc41a2	solute carrier family 41, member 2	NM_177388	2260333
-1.7818	0.0372	Car3	carbonic anhydrase 3	NM_007606	870687
-1.79626	0.027	Dio1	deiodinase, iodothyronine, type I	NM_007860	5420148
-1.80667	0.0321	Gstp1	glutathione S-transferase, pi 1	NM_013541	3170102
-1.80876	0.0406	Scarb1	scavenger receptor class B, member 1	AK080894	101500463
-1.81294	0.0519	Hspb1	heat shock protein 1	NM_013560	6760435
-1.81504	0.0259	Slco2a1	solute carrier organic anion transporter family, member 2a1	NM_033314	102570500
-1.81504	0.0311	Cyp4v3	cytochrome P450, family 4, subfamily v, polypeptide 3	NM_133969	5550390
-1.81714	0.041	Saa3	serum amyloid A 3	NM_011315	6510390
-1.85104	0.0287	Ormdl3	ORM1-like 3 (S. cerevisiae)	NM_025661	1340711
-1.85961	0.0287	Serpina1e	serine (or cysteine) peptidase inhibitor, clade A, member 1e	NM_009247	2630180
-1.87038	0.0256	Dio1	deiodinase, iodothyronine, type I	NM_007860	4570279
-1.87254	0.0267	Pfkfb3	6-phosphofructo-2-kinase/fructose-2,6-biphosphatase 3	NM_133232	630706
-1.87471	0.0494	Nudt7	nudix (nucleoside diphosphate linked moiety X)-type motif 7	NM_024437	5910097
-1.88775	0.0256	Ppp1r3b	protein phosphatase 1, regulatory (inhibitor) subunit 3B	NM_177741	6130253
-1.90088	0.0311	Srd5a1	steroid 5 alpha-reductase 1	NM_175283	5910347
-1.90968	0.0371	Tff3	trefoil factor 3, intestinal	NM_011575	1580129
-1.9141	0.0253	Saa4	serum amyloid A 4	NM_011316	430706
-1.9141	0.038	Lpin2	lipin 2	AK048657	102570497
-1.93858	0.021	Slc11a2 (Dmt1)	solute carrier family 11 (proton-coupled divalent metal ion transporters), member 2	AK049856	100430138	-1.13
-1.95432	0.0226	Ppp1r3b	protein phosphatase 1, regulatory (inhibitor) subunit 3B	NM_177741	101450309
-1.95432	0.0622	Ccrn4l	CCR4 carbon catabolite repression 4-like (S. cerevisiae)	NM_009834	50438
-1.96111	0.0285	Tsc22d1	TSC22 domain family, member 1	NM_009366	6040181
-1.96564	0.0406	Ddc	dopa decarboxylase	NM_016672	670408
-1.97247	0.0842	8430408G22Rik	RIKEN cDNA 8430408G22 gene	NM_145980	6100736
-1.98848	0.0248	C9	complement component 9	NM_013485	5550452
-2.03027	0.0194	Angptl4	angiopoietin-like 4	NM_020581	6760593
-2.04674	0.0371	Hhex	hematopoietically expressed homeobox	NM_008245	2340575
-2.06337	0.0237	Car14	carbonic anhydrase 14	NM_011797	1450528
-2.08012	0.0248	Il6ra	interleukin 6 receptor, alpha	AK020663	102640121
-2.08012	0.0287	EG241041	predicted gene, EG241041	NR_002858	105550524
-2.10916	0.016	Mmd2	monocyte to macrophage differentiation-associated 2	NM_175217	4920100
-2.12628	0.016	Hsph1	heat shock 105kDa/110kDa protein 1	NM_013559	1690017	-3.62
-2.1386	0.0683	Nfil3	nuclear factor, interleukin 3, regulated	NM_017373	4070377
-2.16344	0.0147	Selenbp2	selenium binding protein 2	NM_019414	2650372
-2.16344	0.0267	Aox3	aldehyde oxidase 3	NM_023617	4180592
-2.16595	0.0226	2810439F02Rik	RIKEN cDNA 2810439F02 gene	NM_028341	3870300
-2.18606	0.0321	Serpina12	serine (or cysteine) peptidase inhibitor, clade A (alpha-1 antiproteinase, antitrypsin), member 12	NM_026535	1230128
-2.20381	0.0147	Alas2	aminolevulinic acid synthase 2, erythroid	NM_009653	6550176
-2.21402	0.0147	Slco1a1	solute carrier organic anion transporter family, member 1a1	NM_013797	104230484
-2.21914	0.0259	Hes6	hairy and enhancer of split 6 (Drosophila)	NM_019479	540411
-2.23199	0.016	2810439F02Rik	RIKEN cDNA 2810439F02 gene	NM_028341	1410725
-2.26054	0.0123	Dct	dopachrome tautomerase	NM_010024	1090347
-2.26315	0.016	Aatk	apoptosis-associated tyrosine kinase	NM_007377	5890280
-2.31606	0.0842	Cdkn1a	cyclin-dependent kinase inhibitor 1A (P21)	NM_007669	6400706
-2.48802	0.0121	4732465J04Rik	RIKEN cDNA 4732465J04 gene	AK076359	103060563
-2.49666	0.0259	Cyp7b1	cytochrome P450, family 7, subfamily b, polypeptide 1	NM_007825	1190309
-2.50823	0.016	Cabyr	calcium-binding tyrosine-(Y)-phosphorylation regulated (fibrousheathin 2)	NM_181731	7040040
-2.61172	0.1755	Bcl6	B-cell leukemia/lymphoma 6	NM_009744	940100
-2.62989	0.0074	Susd4	sushi domain containing 4	NM_144796	1850017
-2.71948	0.0074	Dct	dopachrome tautomerase	NM_010024	3840494
-2.72892	0.0347	Cyp4a12b	cytochrome P450, family 4, subfamily a, polypeptide 12B	NM_172306	6660170
-2.78949	0.1104	Saa2	serum amyloid A 2	NM_011314	1090139	-3.36
-2.80241	0.0074	Nnmt	nicotinamide N-methyltransferase	NM_010924	450471
-2.80241	0.0121	Cyp7a1	cytochrome P450, family 7, subfamily a, polypeptide 1	NM_007824	6980603
-2.87787	0.0165	Serpine2	serine (or cysteine) peptidase inhibitor, clade E, member 2	AK045954	101940008
-2.90795	0.0094	C6	complement component 6	NM_016704	2900129
-3.15288	0.0256	Mup2	major urinary protein 2	NM_008647	770088
-3.31728	0.0094	Hsd3b5	hydroxy-delta-5-steroid dehydrogenase, 3 beta- and steroid delta-isomerase 5	NM_008295	3290112	-3.01
-3.39481	0.0045	Susd4	sushi domain containing 4	NM_144796	101230504
-3.62171	0.0219	Cyp4a12a	cytochrome P450, family 4, subfamily a, polypeptide 12a	NM_177406	4210288
-3.95863	0.0622	Saa1	serum amyloid A 1	NM_009117	5390520	-4.31
-4.27721	0.0066	Mup4	major urinary protein 4	NM_008648	670253
-4.99911	0.0074	Elovl3	elongation of very long chain fatty acids (FEN1/Elo2, SUR4/Elo3, yeast)-like 3	NM_007703	6860050
-7.45563	0.0011	2200001I15Rik	RIKEN cDNA 2200001I15 gene	NM_183278	2450324
