# Supplementary material for: Global Transcriptional Response to Hfe Deficiency and Dietary Iron Overload in Mouse Liver and Duodenum
Source: PLoS One. 2009 Sep 29;4(9):e7212. doi: 10.1371/journal.pone.0007212 (PMC2747280; doi:10.1371/journal.pone.0007212)
Supplement: Dataset S3 — Genes whose expression was altered in the duodenum of Hfe knockout mice (0.05 MB XLS) [file pone.0007212.s003.xls]

## Sheet: Sheet1
Duodenum Hfe-/-
FC	P value	Symbol	Description	GenBank	Probe	Q-RT-PCR
15.6707	0.0418	Ela3	elastase 3, pancreatic	NM_026419	4060731	14.77
14.1232	0.0567	Ela3	elastase 3, pancreatic	NM_026419	3990711
13.0864	0.0621	Try4	trypsin 4	NM_011646	5860044
12.5099	0.0436	Cpb1	carboxypeptidase B1 (tissue)	NM_029706	290600	14.55
12.4235	0.0624	Cpa1	carboxypeptidase A1	NM_025350	4730022
12.1678	0.051	Pnlip	pancreatic lipase	NM_026925	6450341
11.5115	0.0848	Gkn2	gastrokine 2	NM_025467	2120575
11.353	0.0646	Prss1	protease, serine, 1 (trypsin 1)	NM_053243	6370400
10.5561	0.0931	Gkn1	gastrokine 1	NM_025466	5420091
10.3388	0.0193	Reg2	regenerating islet-derived 2	NM_009043	2470072
10.1965	0.081	Ela2a	elastase 2A	NM_007919	5270129
9.98664	0.0751	Ctrl	chymotrypsin-like	NM_023182	2120301
9.81508	0.0625	Cel	carboxyl ester lipase	NM_009885	2640278
9.71356	0.067	Sycn	syncollin	NM_026716	2570040
9.67995	0.0848	Ctrb1	chymotrypsinogen B1	NM_025583	1050347
8.57419	0.0854	Pdia2	protein disulfide isomerase associated 2	NM_001081070	5360706
8.1681	0.0893	Pnliprp1	pancreatic lipase related protein 1	NM_018874	360433
8.13984	0.0493	Rnase1	ribonuclease, RNase A family, 1 (pancreatic)	NM_011271	6550364
8.13984	0.0708	Cpa2	carboxypeptidase A2, pancreatic	NM_001024698	100380021
7.49018	0.0697	Cuzd1	CUB and zona pellucida-like domains 1	NM_008411	7100673
7.4127	0.0455	Prss2	protease, serine, 2	NM_009430	1090286
7.13543	0.0639	2210010C04Rik	RIKEN cDNA 2210010C04 gene	NM_023333	5690332
6.86852	0.017	Reg3b	regenerating islet-derived 3 beta	NM_011036	2690524
6.19026	0.1065	Amy2	amylase 2, pancreatic	NM_009669	580138
5.83608	0.1001	Ela1	elastase 1, pancreatic	NM_033612	3390167
5.35171	0.0994	Clps	colipase, pancreatic	NM_025469	6220524
4.85678	0.1173	Pla2g1b	phospholipase A2, group IB, pancreas	NM_011107	460500
4.50023	0.1174	Pnliprp2	pancreatic lipase-related protein 2	NM_011128	130131
4.37717	0.1228	Prss1	protease, serine, 1 (trypsin 1)	NM_053243	3290162
4.24275	0.1294	Cabp2	calcium binding protein 2	NM_013878	840142
4.21344	0.1955	Tff1	trefoil factor 1	NM_009362	3850452
4.05584	0.1503	Erp27	endoplasmic reticulum protein 27	NM_026983	6380142
3.90413	0.1027	Reg3d	regenerating islet-derived 3 delta	NM_013893	4010075
3.81055	0.1484	Rbpjl	recombination signal binding protein for immunoglobulin kappa J region-like	NM_009036	5390019
3.605	0.1165	Serpini2	serine (or cysteine) peptidase inhibitor, clade I, member 2	NM_026460	1570427
3.59253	0.2374	Psca	prostate stem cell antigen	NM_028216	2450161
3.27161	0.1392	Gp2	glycoprotein 2 (zymogen granule membrane)	NM_025989	5860563
3.27161	0.149	Cldn10	claudin 10	NM_021386	4920097
3.01049	0.1913	Tmed6	transmembrane emp24 protein transport domain containing 6	NM_025458	6510048
3.01049	0.2321	Clps	colipase, pancreatic	NM_025469	1340056
2.92817	0.1809	Mat1a	methionine adenosyltransferase I, alpha	NM_133653	2690239
2.89788	0.1834	Klk1b5	kallikrein 1-related peptidase b5	NM_008456	105420707
2.77984	0.1759	Bhlhb8	basic helix-loop-helix domain containing, class B, 8	NM_010800	6620020
2.77984	0.2492	Gal	galanin	NM_010253	3930279
2.74157	0.2753	Hamp2	hepcidin antimicrobial peptide 2	NM_183257	2940050
2.6666	0.2139	Klk1b5	kallikrein 1-related peptidase b5	NM_008456	6590139
2.64818	0.1772	Sepp1	selenoprotein P, plasma, 1	NM_009155	450273
2.62079	0.2344	Aqp12	aquaporin 12	NM_177587	360519
2.62079	0.2439	Chac1	ChaC, cation transport regulator-like 1 (E. coli)	NM_026929	7100725
2.51403	0.2441	Sox21	SRY-box containing gene 21	NM_177753	4670041
2.50533	0.2701	Ctrc	chymotrypsin C (caldecrin)	NM_001033875	3060152
2.44528	0.2554	Fgf21	fibroblast growth factor 21	NM_020013	3780377
2.38667	0.2833	Gamt	guanidinoacetate methyltransferase	NM_010255	6980301
2.33755	0.2571	Klk1b11	kallikrein 1-related peptidase b11	NM_010640	101190114
2.32947	0.2498	Bhlhb8	basic helix-loop-helix domain containing, class B, 8	NM_010800	5550725
2.31338	0.264	Mal	myelin and lymphocyte protein, T-cell differentiation protein	NM_010762	4590239
2.2974	0.3192	Cldn18	claudin 18	NM_019815	2030193
2.28945	0.2664	Klk1	kallikrein 1	NM_010639	104730373
2.28945	0.2807	Dusp26	dual specificity phosphatase 26 (putative)	NM_025869	1170593
2.28153	0.3282	2900093B09Rik	RIKEN cDNA 2900093B09 gene	NM_021387	3780497
2.25012	0.2653	Slc6a9	solute carrier family 6 (neurotransmitter transporter, glycine), member 9	NM_008135	2470520
2.21914	0.2768	Klk1b27	kallikrein 1-related peptidase b27	NM_020268	5900632
2.18102	0.2749	Scara3	scavenger receptor class A, member 3	NM_172604	5890487
2.15846	0.3052	Cldn10	claudin 10	NM_023878	6620270
2.15099	0.3018	Itih4	inter alpha-trypsin inhibitor, heavy chain 4	NM_018746	2690471
2.14355	0.2824	Mt1	metallothionein 1	NM_013602	4850164	9.63
2.14355	0.2893	Klk1b5	kallikrein 1-related peptidase b5	NM_008456	2350528
2.14355	0.3083	Klk1b27	kallikrein 1-related peptidase b27	NM_020268	2810008
2.14355	0.3228	Slc38a5	solute carrier family 38, member 5	NM_172479	540093
2.12874	0.2829	Sec11c	SEC11 homolog C (S. cerevisiae)	NM_025468	1500056
2.10672	0.3167	Klk1b4	kallikrein 1-related pepidase b4	NM_010915	5900605
2.09943	0.3064	Klk1b24	kallikrein 1-related peptidase b24	NM_010643	106130471
2.09217	0.2917	Alpi	alkaline phosphatase, intestinal	NM_001081082	70050
2.09217	0.3578	Arhgdig	Rho GDP dissociation inhibitor (GDI) gamma	NM_008113	5130338
2.05623	0.3037	Pabpc1	poly A binding protein, cytoplasmic 1	NM_008774	6020632
2.04911	0.3104	Mela	melanoma antigen	NM_008581	104560161
2.02792	0.3122	H3f3a	H3 histone, family 3A	NM_008210	2900086
2.02792	0.3516	C130090K23Rik	RIKEN cDNA C130090K23 gene	NM_145560	3800722
1.97931	0.3468	Klk1b4	kallikrein 1-related pepidase b4	NM_010915	630348
1.96564	0.3601	Rab26	PREDICTED: RAB26, member RAS oncogene family	XM_283428	104590114
1.96564	0.3652	Ptf1a	pancreas specific transcription factor, 1a	NM_018809	6450377
1.91189	0.4076	Ctse	cathepsin E	NM_007799	2030292	2.32
1.90528	0.3655	Nupr1	nuclear protein 1	NM_019738	1990524
1.89868	0.3684	Klf4	Kruppel-like factor 4 (gut)	NM_010637	5570750
1.89868	0.4154	Mal	myelin and lymphocyte protein, T-cell differentiation protein	NM_010762	4280487
1.86607	0.3909	Amy1	amylase 1, salivary	NM_007446	2360148
1.84676	0.3878	Acsm3	acyl-CoA synthetase medium-chain family member 3	NM_016870	2650706
1.81504	0.4059	Gls2	glutaminase 2 (liver, mitochondrial)	NM_001033264	102900647
1.80876	0.4134	Inmt	indolethylamine N-methyltransferase	NM_009349	2320020
1.8025	0.4208	Muc1	mucin 1, transmembrane	NM_013605	6220131
1.8025	0.4872	Ins2	insulin II	NM_008387	610040
1.79626	0.4175	Gcat	glycine C-acetyltransferase (2-amino-3-ketobutyrate-coenzyme A ligase)	NM_013847	5270672
1.79626	0.4234	Vill	villin-like	NM_011700	130672
1.78386	0.4496	Suox	sulfite oxidase	NM_173733	5220286
1.77769	0.4302	Lcmt1	leucine carboxyl methyltransferase 1	NM_025304	2230551
1.77769	0.4333	2310042E22Rik	RIKEN cDNA 2310042E22 gene	NM_025634	5420707
1.77154	0.4406	Clu	clusterin	NM_013492	5420075
1.77154	0.4475	Krt23	keratin 23	NM_033373	1190369
1.75321	0.4509	Bcas1	breast carcinoma amplified sequence 1	NM_029815	2030711
1.74715	0.4395	Tcfcp2l1	transcription factor CP2-like 1	NM_023755	5340497
1.74715	0.4602	Areg	amphiregulin	NM_009704	4920025
1.7411	0.4358	Muc1	mucin 1, transmembrane	NM_013605	3140082
1.7411	0.4371	Klk1b26	kallikrein 1-related petidase b26	NM_010644	101850092
1.72907	0.4485	Syt16	synaptotagmin XVI	NM_172804	2690504
1.72907	0.4594	Tle6	transducin-like enhancer of split 6, homolog of Drosophila E(spl)	NM_053254	3170242
1.71119	0.4617	4732474O15Rik	RIKEN cDNA 4732474O15 gene	XM_138397	6770014
1.70527	0.4768	Anxa3	annexin A3	NM_013470	5570494
1.69349	0.4579	Klk1b4	kallikrein 1-related pepidase b4	NM_010915	100130301
1.68763	0.5666	Psapl1	prosaposin-like 1	NM_175249	3520735
1.68179	0.4977	S100a6	S100 calcium binding protein A6 (calcyclin)	NM_011313	1690204
1.65864	0.4837	Cpb1	carboxypeptidase B1 (tissue)	AK007944	103170132
1.65864	0.4908	Sult1c2	sulfotransferase family, cytosolic, 1C, member 2	NM_026935	5910538
1.6529	0.4907	C130090K23Rik	RIKEN cDNA C130090K23 gene	NM_181323	4280435
1.6358	0.489	Fkbp11	FK506 binding protein 11	NM_024169	3170575
1.60214	0.5066	Capn5	calpain 5	NM_007602	4050706
1.60214	0.5148	Tead2	TEA domain family member 2	NM_011565	6450079
1.60214	0.519	Col7a1	procollagen, type VII, alpha 1	NM_007738	2190072
1.60214	0.5292	Akr1b8	aldo-keto reductase family 1, member B8	NM_008012	3120288
1.5966	0.5192	AI428936	expressed sequence AI428936	NM_153577	2650433
1.58008	0.6167	Dpcr1	diffuse panbronchiolitis critical region 1 (human)	NM_001033366	101240301
1.57462	0.5276	Nqo1	NAD(P)H dehydrogenase, quinone 1	NM_008706	6840121
1.55833	0.5619	Il33	interleukin 33	NM_133775	6590687
1.55294	0.5374	Mknk1	MAP kinase-interacting serine/threonine kinase 1	NM_021461	6510161
1.54221	0.5458	BC034090	cDNA sequence BC034090	XM_148974	4070609
1.54221	0.5599	Ero1lb	ERO1-like beta (S. cerevisiae)	NM_026184	5550358
1.54221	0.5609	Mup1	major urinary protein 1	NM_031188	430685
1.53156	0.5624	Aldh3a1	aldehyde dehydrogenase family 3, subfamily A1	NM_007436	580095
1.52626	0.5602	Rgs17	regulator of G-protein signaling 17	NM_019958	1400603
1.52098	0.5608	Gif	gastric intrinsic factor	NM_008118	2260056
1.51572	0.5625	Rbp1	retinol binding protein 1, cellular	NM_011254	1690072
1.48968	0.5837	Slc5a5	solute carrier family 5 (sodium iodide symporter), member 5	NM_053248	106590070
1.48968	0.5884	P2ry14	purinergic receptor P2Y, G-protein coupled, 14	NM_133200	6100497
1.48452	0.5941	Gsdm2	gasdermin 2	NM_029727	3130102
1.46917	0.6001	Anxa10	annexin A10	AK018597	106400500
1.46409	0.5926	Clca3	chloride channel calcium activated 3	NM_017474	6510167
1.46409	0.6055	Mboat1	membrane bound O-acyltransferase domain containing 1	NM_153546	4010309
1.45397	0.603	Car2	carbonic anhydrase 2	NM_009801	1660600
1.44393	0.6132	Tmem97	transmembrane protein 97	NM_133706	4540300
1.43893	0.6101	Dhx34	DEAH (Asp-Glu-Ala-His) box polypeptide 34	NM_027883	2900133
1.43396	0.6327	Vtn	vitronectin	NM_011707	3360044
1.42405	0.6264	Slc39a5	solute carrier family 39 (metal ion transporter), member 5	NM_028051	4610440
1.4	0.6348	Vsig2	V-set and immunoglobulin domain containing 2	NM_020518	6420075
1.4	0.6392	P2rx1	purinergic receptor P2X, ligand-gated ion channel, 1	NM_008771	2940021
-1.44393	0.6065	LOC620017	PREDICTED: similar to Ig kappa chain V-V region L7 precursor	XM_357633	510347
-1.47427	0.5857	Apoa4	apolipoprotein A-IV	NM_007468	102450537
-1.51047	0.6168	Lct	lactase	NM_001081078	102350138
-1.55294	0.5658	Igk-V21-2	IgK chain mRNA V-region, from hybridoma M195.	M83099	1050121
-1.55833	0.5337	Eme1	essential meiotic endonuclease 1 homolog 1 (S. pombe)	NM_177752	2680670
-1.5966	0.5201	Defcr-rs1	defensin related sequence cryptdin peptide (paneth cells)	NM_007844	107100142
-1.61888	0.5031	Muc3	PREDICTED: mucin 3, intestinal	XM_355711	101690750
-1.63014	0.532	Guca2b	guanylate cyclase activator 2b (retina)	NM_008191	4200014
-1.67597	0.4713	Lyz1	lysozyme 1	NM_013590	5700609
-1.68179	0.4733	Slc9a1	solute carrier family 9 (sodium/hydrogen exchanger), member 1	NM_016981	2650093
-1.69937	0.4552	Fcgr4	Fc receptor, IgG, low affinity IV	NM_144559	2810059
-1.77769	0.4156	Hist1h2ao	histone cluster 1, H2ao	NM_178185	2480093
-1.79005	0.4264	Apoc3	apolipoprotein C-III	NM_023114	2030168
-1.85318	0.3834	Hist1h2ai	histone cluster 1, H2ai	NM_178182	4540039
-1.94531	0.3547	Pkp4	similar to PLAKOPHILIN 4	AK021168	106940451
-1.97247	0.3417	Guca2a	guanylate cyclase activator 2a (guanylin)	NM_008190	7050253
-2	0.3287	Defcr6	defensin related cryptdin 6	NM_007852	6900706
-2.07053	0.3014	Hspb1	heat shock protein 1	NM_013560	6760435
-2.10672	0.2874	Defcr6	defensin related cryptdin 6	NM_007852	100430075
-2.10672	0.3242	AY761184	cDNA sequence AY761184	NM_001007582	6650465
-2.11404	0.2868	Hsp90ab1	heat shock protein 90kDa alpha (cytosolic), class B member 1	NM_008302	6040093
-2.13613	0.3173	Muc3	PREDICTED: mucin 3, intestinal	XM_355711	105670541
-2.18859	0.2857	Atp5b	ATP synthase, H+ transporting mitochondrial F1 complex, beta subunit	NM_016774	3870138
-2.22684	0.2561	Serpinh1	serine (or cysteine) peptidase inhibitor, clade H, member 1	NM_009825	6130014
-2.28945	0.2402	Hsp90ab1	heat shock protein 90kDa alpha (cytosolic), class B member 1	NM_008302	3170358
-2.32141	0.2456	Ddb1	damage specific DNA binding protein 1	NM_015735	6110687	1.25
-2.49666	0.1992	Khk	ketohexokinase	NM_008439	3870204
-2.68515	0.1804	Defcr20	defensin related cryptdin 20	NM_183268	5080575
-2.92817	0.1426	Erdr1	erythroid differentiation regulator 1	NM_133362	5890184	-3.45
-3.13834	0.1195	Cyp26b1	cytochrome P450, family 26, subfamily b, polypeptide 1	NM_175475	2630142	-2.04
