# Supplementary material for: Global Transcriptional Response to Hfe Deficiency and Dietary Iron Overload in Mouse Liver and Duodenum
Source: PLoS One. 2009 Sep 29;4(9):e7212. doi: 10.1371/journal.pone.0007212 (PMC2747280; doi:10.1371/journal.pone.0007212)
Supplement: Dataset S4 — Genes whose expression was affected in the duodenum of mice fed an iron-supplemented diet (0.04 MB XLS) [file pone.0007212.s004.xls]

## Sheet: Sheet1
Duodenum carbonyl iron overload
FC	P value	Symbol	Description	GenBank	Probe	Q-RT-PCR
6.06989	0.0014	Slc5a4b	solute carrier family 5 (neutral amino acid transporters, system A), member 4b	NM_023219	430563
4.97029	0.0018	Cbr3	carbonyl reductase 3	NM_173047	6590148
4.61609	0.0017	Cyp4a10	cytochrome P450, family 4, subfamily a, polypeptide 10	NM_010011	6130131
4.41781	0.0024	Gstm1	glutathione S-transferase, mu 1	NM_010358	6590463	4.29
4.27226	0.0023	Gsta3	glutathione S-transferase, alpha 3	NM_010356	2470193
4.16504	0.0044	Akr1b8	aldo-keto reductase family 1, member B8	NM_008012	3120288
3.68075	0.0076	Tm4sf4	transmembrane 4 superfamily member 4	NM_145539	540600
3.605	0.0038	Ephx1	epoxide hydrolase 1, microsomal	NM_010145	1740136
3.605	0.0052	Acaa1b	acetyl-Coenzyme A acyltransferase 1B	NM_146230	6100750	6.13
3.51453	0.0067	Gsta1	glutathione S-transferase, alpha 1 (Ya)	NM_008181	3780112
3.04196	0.0121	Mod1	malic enzyme, supernatant	NM_008615	1980239
2.93156	0.0381	Gsta2	glutathione S-transferase, alpha 2 (Yc2)	NM_008182	106770161
2.79593	0.0105	Gstm6	glutathione S-transferase, mu 6	NM_008184	3940358
2.77984	0.0139	Gsta2	glutathione S-transferase, alpha 2 (Yc2)	NM_008182	2600047
2.65125	0.0196	Gsta2	glutathione S-transferase, alpha 2 (Yc2)	NM_008182	6550139
2.57278	0.0207	Gprc5a	G protein-coupled receptor, family C, group 5, member A	NM_181444	3870095	7.75
2.49377	0.0267	Il1rl1	interleukin 1 receptor-like 1	NM_010743	6020347
2.40883	0.0234	Gstm4	glutathione S-transferase, mu 4	NM_026764	2340181
2.36199	0.0372	Cldn4	claudin 4	NM_009903	4920739
2.35654	0.0234	Slc37a1	solute carrier family 37 (glycerol-3-phosphate transporter), member 1	AK028984	100060707
2.28945	0.0556	Aldh1a1	aldehyde dehydrogenase family 1, subfamily A1	NM_013467	6520706
2.26054	0.0702	Hmox1	heme oxygenase (decycling) 1	NM_010442	1740687	16.67
2.25532	0.0367	Gsta4	glutathione S-transferase, alpha 4	NM_010357	1660369
2.23199	0.0772	Cyp2c66	cytochrome P450, family 2, subfamily c, polypeptide 66	NM_001011707	100630446
2.1386	0.1783	Reg2	regenerating islet-derived 2	NM_009043	2470072
2.12628	0.0375	Cyp4a10	cytochrome P450, family 4, subfamily a, polypeptide 10	NM_010011	3170288
2.02324	0.0701	Htatip2	HIV-1 tat interactive protein 2, homolog (human)	NM_016865	3120465
1.99078	0.0583	Ldlr	low density lipoprotein receptor	NM_010700	106400053
1.98848	0.1543	Dbp	D site albumin promoter binding protein	NM_016974	4200270	2.7
1.97019	0.0685	Pmm1	phosphomannomutase 1	NM_013872	6840112
1.96337	0.0572	Cyp51	cytochrome P450, family 51	NM_020010	106760403
1.96337	0.0786	Gsta1	glutathione S-transferase, alpha 1 (Ya)	NM_008181	106840133
1.95206	0.0807	Gch1	GTP cyclohydrolase 1	NM_008102	670364
1.94981	0.0694	Sfrs5	splicing factor, arginine/serine-rich 5 (SRp40, HRS)	NM_009159	6350008
1.89649	0.0767	Gstm6	glutathione S-transferase, mu 6	NM_008184	102370750
1.89649	0.0789	Aldh1a7	aldehyde dehydrogenase family 1, subfamily A7	NM_011921	3800086
1.88339	0.0787	Slc30a10	solute carrier family 30, member 10	NM_001033286	102760133
1.87905	0.0816	Hmgcs2	3-hydroxy-3-methylglutaryl-Coenzyme A synthase 2	NM_008256	770725
1.87688	0.1004	Gstm3	glutathione S-transferase, mu 3	NM_010359	101170047
1.85961	0.1896	Ugt2b36	UDP glucuronosyltransferase 2 family, polypeptide B36	NM_001029867	103060504
1.85318	0.094	Aldh3a2	aldehyde dehydrogenase family 3, subfamily A2	NM_007437	101170242
1.81714	0.104	Ppme1	protein phosphatase methylesterase 1	NM_028292	2650592
1.81504	0.1087	Cyp2b10	cytochrome P450, family 2, subfamily b, polypeptide 10	NM_009999	6200139
1.80667	0.1129	Mboat1	membrane bound O-acyltransferase domain containing 1	NM_153546	4010309
1.71515	0.1566	Defcr20	defensin related cryptdin 20	NM_183268	102900750
1.70724	0.1584	Alpi	alkaline phosphatase, intestinal	NM_001081082	70050
1.6529	0.1859	Tef	thyrotroph embryonic factor	NM_017376	3120397
1.58374	0.2669	Capg	capping protein (actin filament), gelsolin-like	NM_007599	770373
1.54756	0.2679	5730469M10Rik	RIKEN cDNA 5730469M10 gene	NM_027464	5080593
-1.39797	0.5965	Gng12	guanine nucleotide binding protein (G protein), gamma 12	NM_025278	100520079
-1.40444	0.6495	Hod	homeobox only domain	AK003784	103850021
-1.40607	0.5685	Klf3	Kruppel-like factor 3 (basic)	NM_008453	103170438
-1.41421	0.6114	Defcr5	defensin related cryptdin 5	NM_007851	101940653
-1.42241	0.6209	Dsg2	desmoglein 2	NM_007883	105340750
-1.43065	0.5187	Glg1	golgi apparatus protein 1	NM_009149	101340162
-1.44727	0.4153	Ppp4r2	protein phosphatase 4, regulatory subunit 2	NM_182939	102680609
-1.46917	0.3569	9130404H23Rik	RIKEN cDNA 9130404H23 gene	XM_484657	106040022
-1.47257	0.3478	Irf2bp2	interferon regulatory factor 2 binding protein 2, transcript variant 1	XM_284454	102850446
-1.47257	0.5599	Sec23a	SEC23A (S. cerevisiae)	NM_009147	101500095
-1.55653	0.2609	Reg3g	regenerating islet-derived 3 gamma	NM_011260	1340520
-1.57644	0.5516	D17Wsu92e	DNA segment, Chr 17, Wayne State University 92, expressed	NM_001033279	103450372
-1.70527	0.1694	Cxcl13	chemokine (C-X-C motif) ligand 13	NM_018866	6290402
-1.7411	0.1501	Cd52	CD52 antigen	NM_013706	5910242
-1.76745	0.1399	Ly6d	lymphocyte antigen 6 complex, locus D	NM_010742	4050010
-1.77769	0.1199	Reg3b	regenerating islet-derived 3 beta	NM_011036	1780593
-1.77974	0.17	C3	complement component 3	NM_009778	1740372
-1.79834	0.1267	Klk1b26	kallikrein 1-related petidase b26	NM_010644	101850092
-1.82766	0.1139	Anpep	alanyl (membrane) aminopeptidase	NM_008486	6510138
-1.87254	0.1115	Klk1b27	kallikrein 1-related peptidase b27	NM_020268	5900632
-1.88122	0.1168	Lyzs	lysozyme	NM_017372	6770717
-1.89868	0.082	Herpud1	homocysteine-inducible, endoplasmic reticulum stress-inducible, ubiquitin-like domain member 1	NM_022331	7100440
-1.90748	0.0733	Hspa1a	heat shock protein 1A	NM_010479	105130121
-1.90968	0.0757	Tfrc	transferrin receptor	NM_011638	4050551	-2.43
-1.92964	0.1695	Faim3	Fas apoptotic inhibitory molecule 3	NM_026976	4060537
-1.94981	0.0904	Cd74	CD74 antigen (invariant polypeptide of major histocompatibility complex, class II antigen-associated)	BC003476	101940500
-1.99538	0.0492	Igtp	interferon gamma induced GTPase	NM_018738	2570056
-1.99769	0.0535	Ccl5	chemokine (C-C motif) ligand 5	NM_013653	3710397
-2.02792	0.0556	Apol7a	apolipoprotein L 7a	NM_029419	5130102
-2.03027	0.0453	BC020489	PREDICTED: cDNA sequence BC020489, transcript variant 1	XM_128064	3060497
-2.06337	0.0431	H2-Ab1	histocompatibility 2, class II antigen A, beta 1	NM_207105	4230427
-2.06337	0.0455	H2-Eb1	histocompatibility 2, class II antigen E beta	NM_010382	2350079
-2.07293	0.0401	H2-DMa	histocompatibility 2, class II, locus DMa	NM_010386	6290463
-2.07293	0.0435	Psmb8	proteasome (prosome, macropain) subunit, beta type 8 (large multifunctional peptidase 7)	NM_010724	100780427
-2.09943	0.1075	Dnase1	deoxyribonuclease I	NM_010061	1190167
-2.10916	0.0421	Bag3	Bcl2-associated athanogene 3	NM_013863	4200487
-2.11404	0.0417	Hsp90aa1	heat shock protein 90kDa alpha (cytosolic), class A member 1	NM_010480	2120722
-2.11404	0.0463	Indo	indoleamine-pyrrole 2,3 dioxygenase	NM_008324	2680390
-2.12874	0.091	Reg3b	regenerating islet-derived 3 beta	NM_011036	2690524
-2.13366	0.0357	H2-Ab1	histocompatibility 2, class II antigen A, beta 1	NM_207105	2370433
-2.15596	0.038	H2-DMb2	histocompatibility 2, class II, locus Mb2	NM_010388	6450593
-2.15596	0.0404	2010001M09Rik	RIKEN cDNA 2010001M09 gene	NM_027222	6520136
-2.17347	0.0408	Hspb1	heat shock protein 1	NM_013560	6760435
-2.23199	0.1597	Dnase1	deoxyribonuclease I	NM_010061	6840546
-2.25272	0.0279	Chordc1	cysteine and histidine-rich domain (CHORD)-containing, zinc-binding protein 1	NM_025844	6650577
-2.2868	0.0261	Ubd	ubiquitin D	NM_023137	5570632
-2.30537	0.2525	LOC620017	PREDICTED: similar to Ig kappa chain V-V region L7 precursor	XM_357633	510347
-2.3107	0.0258	Slc38a5	solute carrier family 38, member 5	NM_172479	540093
-2.37293	0.0303	Car4	carbonic anhydrase 4	NM_007607	130100	-4.08
-2.41441	0.3525	Rpl5	ribosomal protein L5	NM_016980	105270520
-2.52858	0.0194	H2-Aa	histocompatibility 2, class II antigen A, alpha	NM_010378	5290673
-2.62382	0.0186	Dnajb1	DnaJ (Hsp40) homolog, subfamily B, member 1	NM_018808	1090041	-2.17
-2.65125	0.0172	Cd74	CD74 antigen (invariant polypeptide of major histocompatibility complex, class II antigen-associated)	NM_010545	6400162
-2.73208	0.2768	Tpt1	tumor protein, translationally-controlled 1	NM_009429	102570132
-2.75744	0.0145	H2-Ab1	histocompatibility 2, class II antigen A, beta 1	NM_207105	4810050
-3.22657	0.2489	Defcr-rs1	defensin related sequence cryptdin peptide (paneth cells)	NM_007844	107100142
-3.27917	0.2863	Defa1	defensin, alpha 1	NM_010031	101050609
-3.32879	0.0187	Egr1	early growth response 1	NM_007913	4610347	-2.32
-5.64381	0.0027	Hsph1	heat shock 105kDa/110kDa protein 1	NM_013559	1690017	-6.55
